# Supplementary material for: Hidden Rice Diversity in the Guianas
Source: Front Plant Sci. 2019 Sep 20;10:1161. doi: 10.3389/fpls.2019.01161 (PMC6764085; doi:10.3389/fpls.2019.01161)
Supplement: Supplementary file 4 [file Table_3.xlsx]

## Sheet: Figure 1 - metadata, sources
Supplementary Table S3. Metadata and sources for Figure 1.
SITE_NR	COUNTRY	SITE_DESCRIPTION	SITE_COORDINATES			Sample #	Husk Color			Anthocyanins
			Degrees, minutes, and seconds	Decimal degrees						White		Red		Black
				N	E		Red	White	Black	yes	no	yes	no	yes	no	NA
1	French Guiana	St. Laurent	5°28'47"N 53°58'23"W	5.47972	-53.9731	17	8	9	0	3	4	2	5	0	0	3
2	Suriname	Bigiston	5°25'13"N 54°7'30"W	5.42028	-54.125	12	5	7	0	4	3	3	2	0	0	0
3	French Guiana	Providence	4°34'9"N 54°25'7"W	4.56917	-54.4186	14	5	9	0	1	8	0	4	0	0	1
4	French Guiana	Grand Santi	4°17'16"N 54°22'26"W	4.28778	-54.3739	18	3	12	3	6	6	0	3	3	0	0
5	French Guiana	Mofina	4°10'52"N 54°22'45"W	4.18111	-54.3792	19	7	12	0	9	3	2	5	0	0	0
6	Suriname	Gonini	4°10'10"N 54°23'24"W	4.16944	-54.39	3	1	2	0	0	2	1	0	0	0	0
Layer sources
	Altitudes	SRTM Tile Grabber Available at: http://dwtkns.com/srtm/ [Accessed February 1, 2019].
	Rivers	Giachetta, E., and Willett, S. D. (2018). A global dataset of river network geometry. Sci. Data 5, 180127.
	Country delimitations	DIVA-GIS | free, simple & effective Available at: http://www.diva-gis.org/ [Accessed February 1, 2019].
	Populated places	Natural Earth Available at: https://www.naturalearthdata.com/ [Accessed February 1, 2019].
Program:	QGIS	QGIS Development Team (2015). QGIS geographic information system. < http://www. qgis. org/>.
	2.18.9
