# Supplementary material for: Hidden Rice Diversity in the Guianas
Source: Front Plant Sci. 2019 Sep 20;10:1161. doi: 10.3389/fpls.2019.01161 (PMC6764085; doi:10.3389/fpls.2019.01161)
Supplement: Supplementary file 5 [file Table_4.xlsx]

## Sheet: Sheet1
Supplementary Table S4. Rice accessions collected in July 2017 along the French Guiana-Suriname border and associated data on provenance, morphology, agronomy and ethnobotany.
															Morphological traits
Variety group	DNA sequenced	Collection number	Type of specimen	Vernacular name (Aucan)	Meaning of name	Species	Collection coordinates (degrees)	Altitude	Collection area (simplified)	Cultivation area (detailed)	Original source of seeds*	Deposited at SNRI-ADRON	Phenotyped by SNRI-ADRON	Older accessions in SNRI-ADRON**	Husk colour	Anthocyanins	Other morphological traits	Milling	Agricultural traits*	Literature**
1 African rice	no	6773A	seed sample	Baaka alisi	black rice	Oryza glaberrima Steud.	4.17.12 N 54.28.00 W	69 m	Grand Santi	Grand Santi, Lawa R (FG) also grown in St. Laurent (not collected)	Gonini R (SU)	no	no	Blaka Alesi IZC-2274	black and pale bown	no	elongated, flat, glabrous grains (6.9-7 x 2.9-3 mm), dark red grains, black awn (up to 10 mm), seeds dark orange	difficult, breaks easily	Only sown in small quantities	Baumgart et al. (1998); Fleury (2016); Vaillant (1948)
1 African rice	yes	6782	herbarium voucher with mature seeds	Baaka alisi	black rice	Oryza glaberrima Steud.	4.17.12 N 54.22.29 W	69 m	Grand Santi	Grand Santi, Lawa R (FG) also grown in St. Laurent (not collected)	Karmel, Tapanahoni R (SU)	yes (18A-65)	yes	Blaka Alesi IZC-2274	black and pale bown	no	elongated, flat, glabrous grains (6.9-7 x 2.9-3 mm), dark red grains, black awn (up to 10 mm), seeds dark orange	difficult, breaks easily	Only sown in small quantities	Baumgart et al. (1998); Fleury (2016); Vaillant (1948)
2 Historic US cultivars	yes	6759	herbarium voucher with mature seeds	Mesti, big	teacher of Stoelmanseiland, long grains	Oryza sativa L.	5.24.11 N 54.08.11 W	12 m	Bigiston	Bigiston, Maroni River (SU)	Gakaba island, Maroni R (SU)	yes (18A-50)	yes	Mesti IZC-2251	white	no	glabrous, elongated, pale yellow, awnless grains (8-9.1 x 2-2.9 mm) some with pale brown tip, seeds white	easy	"Long grains like 'semi-super' (commercial cultivar), tolerates hard rain and much sun, will always grow"	Geijskes (1952)
2 Historic US cultivars	yes	6771	herbarium voucher with mature seeds	Mesti, white	teacher of Stoelmanseiland, long grains	Oryza sativa L.	4.17.12 N 54.28.00 W	69 m	Grand Santi	Grand Santi, Lawa River (FG)	Gonini R (SU)	yes (18A-56)	yes	Mesti IZC-2251	white	no	glabrous, elongated, pale yellow, awnless grains (8-9.1 x 2-2.9 mm) some with pale brown tip, seeds white	easy	"Long grains like 'semi-super' (commercial cultivar), tolerates hard rain and much sun, will always grow"	Geijskes (1952)
2 Historic US cultivars	yes	6765	herbarium voucher with mature seeds	Mesti, big	teacher of Stoelmanseiland, long grains	Oryza sativa L.	5.25.45 N 54.06.48 W	10 m	Bigiston	Lemikibon, Maroni River (SU)	Bigiston, Maroni R (SU)	yes (18A-53)	yes	Mesti IZC-2251	white	no	glabrous, elongated, pale yellow, awnless grains (8-9.1 x 2-2.9 mm) some with pale brown tip, seeds white	easy	"Long grains like 'semi-super' (commercial cultivar), tolerates hard rain and much sun, will always grow"	Geijskes (1952)
2 Historic US cultivars	yes	6807	herbarium voucher with mature seeds	Mesti, big	teacher of Stoelmanseiland, long grains	Oryza sativa L.	4.13.49 N 54.23.54 W	66 m	Grand Santi	Mamaai Kampu, Lawa River (FG)	Lawa R (SU)	yes (18A-88)	yes	Mesti IZC-2251	white	no	glabrous, elongated, pale yellow, awnless grains (8-9.1 x 2-2.9 mm) some with pale brown tip, seeds white	easy	"Long grains like 'semi-super' (commercial cultivar), tolerates hard rain and much sun, will always grow"	Geijskes (1952)
2 Historic US cultivars	no	6785	seed sample	Mesti, big	teacher of Stoelmanseiland, long grains	Oryza sativa L.	4.10.52 N 54.22.45 W	61 m	Mofina	Mofina, Lawa River (FG)	Mofina, Lawa (FG); Gonini River (SU)	yes (18A-68)	yes	Mesti IZC-2251	white	no	glabrous, elongated, pale yellow, awnless grains (8-9.1 x 2-2.9 mm) some with pale brown tip, seeds white	easy	"Long grains like 'semi-super' (commercial cultivar), tolerates hard rain and much sun, will always grow"	Geijskes (1952)
2 Historic US cultivars	no	6789	seed sample	Mesti, big	teacher of Stoelmanseiland, long grains	Oryza sativa L.	4.10.52 N 54.22.45 W	61 m	Mofina	Mofina, Lawa River (FG)	Mofina, Lawa (FG); Gonini River (SU)	yes (18A-71)	yes	Mesti IZC-2251	white	no	glabrous, elongated, pale yellow, awnless grains (8-9.1 x 2-2.9 mm) some with pale brown tip, seeds white		"Long grains like 'semi-super' (commercial cultivar), tolerates hard rain and much sun, will always grow"	Geijskes (1952)
2 Historic US cultivars	no	6790	seed sample	Mesti, big	teacher of Stoelmanseiland, long grains	Oryza sativa L.	4.10.52 N 54.22.45 W	61 m	Mofina	Mofina, Lawa River (FG)	Mofina, Lawa (FG); Gonini River (SU)	yes (18A-72)	yes	Mesti IZC-2251	white	no	glabrous, elongated, pale yellow, awnless grains (8-9.1 x 2-2.9 mm) some with pale brown tip, seeds white		"Long grains like 'semi-super' (commercial cultivar), tolerates hard rain and much sun, will always grow"	Geijskes (1952)
2 Historic US cultivars	no	6816A	seed sample	Mesti, big	teacher of Stoelmanseiland, long grains	Oryza sativa L.	5.30.59 N 53.37.33 W	33 m	St. Laurent	St. Laurent, Maroni River (FG)	St. Laurent market (FG)	yes (18A-92)	yes	Mesti IZC-2251	white	no	glabrous, elongated, pale yellow, awnless grains (8-9.1 x 2-2.9 mm) some with pale brown tip, seeds white		"Long grains like 'semi-super' (commercial cultivar), tolerates hard rain and much sun, will always grow"	Geijskes (1952)
2 Historic US cultivars	no	6777	seed sample	Mesti, white	teacher of Stoelmanseiland, long grains	Oryza sativa L.	4.17.12 N 54.28.00 W	69 m	Grand Santi	Grand Santi, Lawa River (FG)	Grand Santi (FG)	no	no	Mesti IZC-2251	white	no	elongated, pale yellow, awnless, glabrous grains (7-8.1 x 2.1-2.9 mm), pale brown tip, white seeds
3 Historic US cultivars	yes	6764	herbarium voucher with mature seeds	Sola, white	named after US variety Rexoro, white type	Oryza sativa L.	5.25.45 N 54.06.48 W	10 m	Bigiston	Lemikibon, Maroni (SU)	Bigiston, Maroni R (SU)	no	no	Aleksola wit IZC-2263	white	no	elongated, pale yellow, awnless, glabrous grains (7-8.1 x 2.1-2.9 mm), pale brown tip, white seeds	easy	"Very fine, tasty rice, but takes long to ripen"	Baumgart et al. (1998); Geijskes (1952)
3 Historic US cultivars	yes	6812	herbarium voucher with mature seeds	Sola, whiite	named after US variety Rexoro, white type	Oryza sativa L.	4.10.10 N 54.23.24 W	67 m	Gonini	Gonini River (SU)	Karmel, Tapanahoni R (SU)	yes (18A-89)	yes	Aleksola wit IZC-2263	white	no	elongated, pale yellow, awnless, glabrous grains (7-8.1 x 2.1-2.9 mm), pale brown tip, white seeds	easy	"Very fine, tasty rice, but takes long to ripen"	Baumgart et al. (1998); Geijskes (1952)
3 Historic US cultivars	no	6756	seed sample	Alekisoola, white	named after US variety Rexoro, white type	Oryza sativa L.	5.31.31 N 53.57.23 W	10-67 m	St. Laurent	St. Laurent, Maroni River (FG)	Masia Creek, Suriname R; Gonini R (SU)	yes, but germination failed	no	Aleksola wit IZC-2263	white	no	elongated, pale yellow, awnless, glabrous grains (7-8.1 x 2.1-2.9 mm), pale brown tip, white seeds	easy	"Very fine, tasty rice, but takes long to ripen"	Baumgart et al. (1998); Geijskes (1952)
3 Historic US cultivars	no	6775	seed sample	Sola, white	named after US variety Rexoro, white type	Oryza sativa L.	4.17.12 N 54.28.00 W	69 m	Grand Santi	Grand Santi, Lawa River (FG)	Gonini R (SU)	yes (18A-59)	yes	Aleksola wit IZC-2263	white	no	elongated, pale yellow, awnless, glabrous grains (7-8.1 x 2.1-2.9 mm), pale brown tip, white seeds
4 Traditional dryland	yes	6810	herbarium voucher with unripe seeds	Abadagai, red	?	Oryza sativa L.	4.10.52 N 54.22.45 W	61 m	Mofina	Mofina, Lawa River (FG)	Mofina, Lawa (FG); Gonini River (SU)	no	no	-	orange	no	hairy, brown-tipped, awnless grains (7.2-7.5 x 3-3.1 mm), seeds yellowish	easy		-
4 Traditional dryland	no	6783	seed sample	Abadagai, red	?	Oryza sativa L.	4.10.52 N 54.22.45 W	61 m	Mofina	Mofina, Lawa River (FG)	Mofina, Lawa (FG); Gonini River (SU)	yes (18A-66)	yes	-	orange	no	hairy, brown-tipped, awnless grains (7.2-7.5 x 3-3.1 mm), seeds yellowish	easy	-	-
5 Traditional dryland	yes	6752	herbarium voucher with mature seeds	Saayo	?	Oryza sativa L.	5.30.43 N 53.46.48 W	41 m	St. Laurent	St. Laurent, Maroni River (FG)	Tyontyon island, Tapanahoni R (SU)	no	no	-	orange	yes	glabrous, awnless, black tipped grains (6.5-7 x 2.9-3 mm), seeds white	easy	Leaves somewhat rough-edged	-
6 Traditional dryland	yes	6805	seed sample, DNA taken from germinated sprouts	Maabaka	?	Oryza sativa L.	4.37.08 N 53.23.17 W	63 m	Providence	Providence, Beiman Creek, Maroni R (FG)	Providence, Maroni R (FG)	yes (18A-86)	yes	-	white	no	large, ridged, awnless grains (7.0-7.9 x 3-3.1 mm), some short hairy, seeds white	easy	Variety can stand much rain and drought	-
7 Traditional dryland	yes	6763	herbarium voucher with mature seeds	Sola, red	descendant of US variety Rexoro? much rounder and smaller than other Alekisola types	Oryza sativa L.	5.25.45 N 54.06.48 W	10 m	Bigiston	Lemikibon, Maroni River (SU)	Gonini R (SU)	yes, but germination failed	no	Alex Sola Rood IZC-2260	orange	no	glabrous, awnless, brown-tipped grains, seeds white	-	-	Baumgart et al. (1998)
8 Traditional dryland	yes	6813	herbarium voucher with mature seeds	Lebi alisi	red rice (generic name)	Oryza sativa L.	4.10.10 N 54.23.24 W	67 m	Gonini	Gonini River (SU)	Karmel, Tapanahoni R (SU)	yes (18A-90)	yes	Redi alesi IZC-2127	orange	no	round, glabrous, awnless, black-tipped grains (7.1-7.8 x 2.5-2.6 mm), seeds greenish-white	easy	"Good rice, much 'goma', needs to be dried well, otherwise it will start to stink"	Fleury (2016)
9 Traditional dryland	yes	6772A	seed sample, DNA taken from germinated sprouts	Alulu	it rolls: seeds shatter easily	Oryza sativa L.	4.17.12 N 54.28.00 W	69 m	Grand Santi	Grand Santi, Lawa River (FG)	Grand Santi (FG)	yes (18A-57)	yes	Aloeloe wit IZC-2242	white	yes	small, round, awnless, black-tipped grains (5.5-6.6 x 3-3.1 mm), hairy at apex, seeds off-white	easy	Easily treshed, seeds drop off easily, gives some blue stain during harvest	Vaillant (1948); Geijskes (1952); Fleury (2016); Baumgart et al. (1998); S. Price (unpublished)
10 Traditional dryland	yes	6780	herbarium voucher with mature seeds	Bau ana, red	blue hand, red type	Oryza sativa L.	4.17.12 N 54.22.29 W	69 m	Grand Santi	Grand Santi, Lawa River (FG)	Karmel, Tapanahoni R (SU)	yes (18A-62)	yes	Blau anoe IZC-2275, Blauwe hand IZC-1102, 2004	orange	yes	small, glabrous, awnless, black-tipped grains (6-6.5 x 2-3 mm), seeds white	very easy to moderate	"Tasty rice, loves rain and sun, does not give any problems. Small birds eat these small seeds."	-
11 Traditional dryland	yes	6811	herbarium voucher with unripe seeds	Pikin foo	small bird	Oryza sativa L.	4.10.52 N 54.22.45 W	61 m	Mofina	Mofina, Lawa River (FG)	Tapanahoni R, Gonini R (SU)	no	no		orange	yes	small, glabrous, awnless, black-tipped grains (6-6.5 x 2-3 mm), seeds white	very easy to moderate	"Tasty rice, loves rain and sun, does not give any problems. Small birds eat these small seeds."	-
11 Traditional dryland	no	6784	seed sample	Pikin paansu, Pikin foo	small seed, small bird	Oryza sativa L.	4.10.52 N 54.22.45 W	61 m	Mofina	Mofina, Lawa River (FG)	Tapanahoni R, Gonini R (SU)	yes (18A-67)	yes	Pikin Alesi IZC-2273	orange	yes	small, glabrous, awnless, black-tipped grains (6-6.5 x 2-3 mm), seeds white	very easy to moderate	"Tasty rice, loves rain and sun, does not give any problems. Small birds eat these small seeds."	Fleuy (1999); Bilby et al. (1989)
11 Traditional dryland	no	6788	seed sample	Pikin paansu, Pikin foo	small seed, small bird	Oryza sativa L.	4.10.52 N 54.22.45 W	62 m	Mofina	Mofina, Lawa River (FG)	Tapanahoni R, Gonini R (SU)	yes (18A-70)	yes	Pikin Alesi IZC-2274	orange	yes	small, glabrous, awnless, black-tipped grains (6-6.5 x 2-3 mm), seeds white	very easy to moderate	"Tasty rice, loves rain and sun, does not give any problems. Small birds eat these small seeds."	Fleuy (1999); Bilby et al. (1989)
12 Traditional dryland	yes	6797	herbarium voucher with unripe seeds	Apiikutu futu, red	foot of bronze-winged parrot (Pionus chalcopterus) who eats this rice	Oryza sativa L.	4.10.52 N 54.22.45 W	61 m	Mofina	Mofina, Lawa River (FG)	Mofina, Lawa (FG); Gonini River (SU)	no	no	-	orange	yes	-	easy	"Loves rain, loves wet soil"	S. Price (unpublished)
12 Traditional dryland	no	6792	seed sample	Apiikutu futu, red	foot of bronze-winged parrot (Pionus chalcopterus) who eats this rice	Oryza sativa L.	4.10.52 N 54.22.45 W	61 m	Mofina	Mofina, Lawa River (FG)	Mofina, Lawa (FG); Gonini River (SU)	yes (18A-74)	yes	-	orange	yes	-	easy	"Loves rain, loves wet soil"	S. Price (unpublished)
13 Traditional dryland	yes	6768	herbarium voucher with mature seeds	Bau ana, white	blue hand, red type	Oryza sativa L.	5.25.13 N 54.07.30 W	14 m	Bigiston	Manjabon, Maroni River (SU)	Tapanahoni R (SU)	yes (18A-54)	yes	Blau anoe IZC-2275, Blauwe hand IZC-1102, 2004	white	yes	glabrous, flat, awnless grains (8.1-8.5 x 3.1-3.5 mm), dark brown tip, seeds off-white	very easy	Blue anthocyanins stain hands for days during harvest	-
14 Traditional dryland	yes	6823	herbarium voucher with mature seeds	A moi a goon	the field is beautiful	Oryza sativa L.	5.28.47 N 53.58.23 W	19 m	St. Laurent	St. Laurent, Maroni River (FG)	Mpuusu, Tapanahoni R (SU)	no	no	-	orange	yes	glabrous grains (7.5-8 x 3-3.1 mm), black tip, no awn, white seeds	easy	Planted in entance of field to show off its beauty, somewhat difficult to tresh because of scabrous stems	Vaillant (1948)
14 Traditional dryland	no	6822	seed sample	A moi a gon	the field is beautiful	Oryza sativa L.	5.28.47 N 53.58.23 W	19 m	St. Laurent	St. Laurent, Maroni River (FG)	Mpuusu, Tapanahoni R (SU)	yes (18A-98)	yes	-	orange	yes	glabrous grains (7.5-8 x 3-3.1 mm), black tip, no awn, white seeds	easy	Planted in entance of field to show off its beauty, somewhat difficult to tresh because of scabrous stems	Vaillant (1948)
15 Traditional dryland	yes	6753	herbarium specimen without inflorescence	Alekisola, red	named after US variety Rexoro, red type	Oryza sativa L.	5.31.31 N 53.57.23 W	35 m	St. Laurent	St. Laurent, Maroni River (FG)	Masia Creek, Suriname R (SU)	no	no	Alex Sola Rood IZC-2260	orange	no	mostly glabrous, mostly awnless grains (6.1-9 x 2.1-3 mm), some with dark tip, white seeds	moderate	Variety is said to be popular among Saramaccans	Baumgart et al. (1998); Fleury (2016); Vaillant (1948)
15 Traditional dryland	no	6755	seed sample	Alekisola, red	named after US variety Rexoro, red type	Oryza sativa L.	5.31.31 N 53.57.23 W	35 m	St. Laurent	St. Laurent, Maroni River (FG)	Masia Creek, Suriname R (SU)	yes, but germination failed	no	Alex Sola Rood IZC-2260	orange	no	mostly glabrous, mostly awnless grains (6.1-9 x 2.1-3 mm), some with dark tip, white seeds	moderate	Variety is said to be popular among Saramaccans	Baumgart et al. (1998); Fleury (2016); Vaillant (1948)
16 Traditional dryland	yes	6761	herbarium voucher with mature seeds	Sapali, Saapa	escaped female slave who brought this rice	Oryza sativa L.	5.24.11 N 54.08.11 W	12 m	Bigiston	Bigiston, Maroni River (SU)	Gakaba island, Maroni R (SU)	yes (18A-52)	yes	-	orange	yes	dark orange, black tipped, flat, rounded, awnless grains (8.1-8.5 x 2.5-3 mm), seeds white	difficult, breaks easily	"Very few grains will rot, it is always white and clean. Leaves are rough and scratch your skin"	-
17 Traditional dryland	yes	6762	herbarium voucher with unripe seeds	Sola	named after US variety Rexoro	Oryza sativa L.	5.24.11 N 54.08.11 W	12 m	Bigiston	Bigiston, Maroni River (SU)	Gakaba island, Maroni R (SU)	no	no	Alex Sola Rood IZC-2260	orange	no	immature plant only	-	-	Van Andel et al. (2016); Bilby et al. (1989)
18 Traditional dryland	yes	6769	herbarium voucher with mature seeds	Onini, red	?, red type	Oryza sativa L.	5.25.13 N 54.07.30 W	14 m	Bigiston	Manjabon, Maroni River (SU)	Bigiston, Maroni R (SU)	no	no	-	orange	no	glabrous, awnless, black tipped grains (8-9 x 3-3.5 mm), seeds off-white	easy	-	-
19 Traditional dryland	yes	6767	herbarium voucher with mature seeds	Gogo uwii, Adjansi uwii	pubic (buttocks/vagina) hair, after long, black awns	Oryza sativa L.	5.25.13 N 54.07.30 W	14 m	Bigiston	Manjabon, Maroni River (SU)	Tapanahoni R (SU)	no	no	Gogowierie IZC-1162; Gogowiri IZC-2094	white	no	glabrous, large grains (8-9 x 3.5 mm), long white awns (up to 28 mm)	very easy	Awns scratch the skin during harvest	-
20 Traditional dryland	yes	6779	herbarium voucher with unripe seeds	A lulu a bon	it rolls from the tree: seeds shatter easily	Oryza sativa L.	4.17.16 N 54.22.26 W	70 m	Grand Santi	Grand Santi, Lawa River (FG)	Karmel, Tapanahoni R (SU)	no	no	Aloeloe wit IZC-2242	white	no	big, ridged, glabrous, awnless grains (7.5-8 x 3 mm), some with black tip, seeds white	easy	"Seeds easily fall from the panicle, does not grow when rains do not come"	Vaillant (1948); Geijskes (1952); Fleury (1999); Price (unpublished)
20 Traditional dryland	no	6778	seed sample	A lulu a bon	it rolls from the tree: seeds shatter easily	Oryza sativa L.	4.17.16 N 54.22.26 W	70 m	Grand Santi	Grand Santi, Lawa River (FG)	Karmel, Tapanahoni R (SU)	yes (18A-61)	yes	Aloeloe wit IZC-2242	white	no	big, ridged, glabrous, awnless grains (7.5-8 x 3 mm), some with black tip, seeds white	easy	"Seeds easily fall from the panicle, does not grow when rains do not come"	Vaillant (1948); Geijskes (1952); Fleury (1999); Price (unpublished)
21 Traditional dryland	yes	6828	seed sample, DNA taken from germinated sprouts	Bau anu	blue hand	Oryza sativa L.	4.10.52 N 54.22.45 W	61 m	Mofina	Mofina, Lawa River (FG)	Lawa River (FG)	no	no	Blau anoe IZC-2275, Blauwe hand IZC-1102, 2004	white	yes	small, round, awnless, glabrous grains (6.5-7 x 3-3.1 mm), seeds white	very easy	"Always gives a good harvest, loves rain and cold (floodplain) soil"	Bilby et al. (1989)
22 Traditional dryland	yes	6821	seed sample, DNA taken from germinated sprouts	Weti alisi	white rice (generic name)	Oryza sativa L.	5.31.31 N 53.57.23 W	30 m	St. Laurent	St. Laurent, Maroni River (FG)	St. Laurent market (FG)	yes, but germination failed	no	-	white	yes	ridged, glabrous or hairy, awnless grains (7.1-8.1 x 3-3.2 mm), seeds white	easy	"Thrives with rain, good to eat, much 'goma', should be dried well"	Vaillant (1948); Fleury (2016); Geijskes (1952)
23 Traditional dryland	yes	6766	herbarium voucher with unripe seeds	Onini, white	?, white type	Oryza sativa L.	5.25.13 N 54.07.30 W	14 m	St. Laurent	Manjabon, Maroni River (SU)	Bigiston, Maroni R (SU)	no	no	-	white	no	hairy, flat, ridged, awnless grains (8-9 x 3.5-4), white seeds	easy	-	-
24 Traditional dryland	yes	6806	herbarium voucher with mature seeds	Apiikutu futu	foot of bronze-winged parrot (Pionus chalcopterus) who eats this rice	Oryza sativa L.	4.13.49 N 54.23.54 W	66 m	Grand Santi	Mamaai Kampu, Lawa River (FG)	Lawa R (SU)	yes (18A-87)	yes	-	white	no	ridged, black tipped, awnless, glabrous grains (7.9-8.5 x 3-3.1 mm)	very easy	"Tasty rice, very easy to mill, parrot eats all rice, but likes this one the most and destroy the panicles with their feet"	S. Price (unpublished)
25 Traditional dryland	yes	6804	herbarium voucher with mature seeds	Gagaga	big, big, big	Oryza sativa L.	4.37.08 N 53.23.17 W	63 m	Providence	Beiman Creek, Providence, Maroni R (FG)	Providence, Maroni R (FG)	yes (18A-85)	yes	-	orange	yes	dark orange, glabrous, awnless, black tipped grains (5.9-6.1 x 2.8-2.9 mm), seeds yellowish-green	easy	Big seeds, grows better on slope bottom	-
26 Traditional dryland	yes	6809	herbarium voucher with mature seeds	Wintawaai	the wind blows: fast ledgering rice	Oryza sativa L.	4.10.52 N 54.22.45 W	61 m	Mofina	Mofina, Lawa River (FG)	Lawa River (FG)	no	no	-	white	no	hairy, awnless, black-tipped grains (7.5-8 x 2.5-3 mm), seeds white	easy	"Rice falls down when there is much wind: harvest it just before fully ripe to avoid this"	-
26 Traditional dryland	no	6786	seed sample	Wintawaai	the wind blows: fast ledgering rice	Oryza sativa L.	4.10.52 N 54.22.45 W	61 m	MOfina	Mofina, Lawa River (FG)	Lawa River (FG)	yes (18A-69)	yes	-	white	no	hairy, awnless, black-tipped grains (7.5-8 x 2.5-3 mm), seeds white	easy	"Rice falls down when there is much wind: harvest it just before fully ripe to avoid this"	-
27 Traditional dryland	yes	6760	herbarium voucher with mature seeds	Milly	escaped female slave who brought this rice	Oryza sativa L.	5.24.11 N 54.08.11 W	12 m	St. Laurent	Bigiston, Maroni River (SU)	Gakaba island, Maroni R (SU)	yes (18A-51)	yes	-	white	yes	small, glabrous grains (5-6 x 2-2.1 mm), short white awns (to 1 mm), seeds white	breaks easily	"Looks like the commercial cultivar breuk 3, if you mill it with mortar, it breaks easily, not everybody likes that. Should be planted on time, if harvested too late in the dry season, the grains will get black."	-
28 Traditional dryland	no	6793	seed sample	Aluku paansu	Aluku Maroon rice	Oryza sativa L.	4.10.52 N 54.22.45 W	61 m	Mofina	Konsi, Lawa River (FG)	Aluku villages, upper Lawa River (FG)	yes (18A-75)	yes	-	white	yes	small, round, awnless, glabrous grains (6.5-7 x 3-3.1 mm), seeds white	very easy	"Always gives a good harvest, loves rain and cold (floodplain) soil"	Bilby et al. (1989)
28 Traditional dryland	yes	6795	herbarium voucher with unripe seeds	Aluku paansu	Aluku Maroon rice	Oryza sativa L.	4.10.52 N 54.22.45 W	61 m	Mofina	Konsi, Lawa River (FG)	Aluku villages, upper Lawa River (FG)	no	no	-	white	yes	small, round, awnless, glabrous grains (6.5-7 x 3-3.1 mm), seeds white	very easy	"Always gives a good harvest, loves rain and cold (floodplain) soil"	Bilby et al. (1989)
29 Traditional dryland	yes	6798	herbarium voucher with unripe seeds	Abadagai, white	? white type	Oryza sativa L.	4.10.52 N 54.22.45 W	61 m	Mofina	Mofina, Lawa River (FG)	Mofina, Lawa (FG); Gonini River (SU)	no	no	-	white	no	pale yellow, small, awnless, round grains (6.5-7 x 2.9-3 mm), few black tipped, seeds white	easy	"Tasty, easy to mill, loves wet soil"	-
29 Traditional dryland	no	6791	seed sample	Abadagai, white	? white type	Oryza sativa L.	4.10.52 N 54.22.45 W	61 m	Mofina	Mofina, Lawa River (FG)	Mofina, Lawa (FG); Gonini River (SU)	yes (18A-73)	yes	-	white	no	pale yellow, small, awnless, round grains (6.5-7 x 2.9-3 mm), few black tipped, seeds white	easy	"Tasty, easy to mill, loves wet soil"	-
30 Traditional dryland	yes	6781	herbarium voucher with mature seeds	Apiikutu futu	foot of bronze-winged parrot (Pionus chalcopterus) who eats this rice	Oryza sativa L.	4.17.12 N 54.22.29 W	69 m	Grand Santi	Grand Santi, Lawa River (FG)	Karmel, Tapanahoni R (SU)	yes (18A-64)	yes	-	white	no	ridged, black tipped, awnless, glabrous grains (7.9-8.5 x 3-3.1 mm)	very easy	"Tasty rice, very easy to mill, parrot eats all rice, but likes this one the most and destroy the panicles with their feet"	Price (unpublised)
31 Traditional dryland	yes	6799D	seed sample, DNA taken from germinated sprouts	Weti alisi	white rice (generic name)	Oryza sativa L.	4.34.09 N 54.25.07 W	45 m	Providence	Danapukampu, Maroni River (SU)	Danapukampu, Maroni (FG)	no	no	-	white	yes	ridged, glabrous or hairy, awnless grains (7.1-8.1 x 3-3.2 mm), seeds white	easy	"Thrives with rain, good to eat, much 'goma', should be dried well"	Vaillant (1948); Fleury (2016); Geijskes (1952)
32 Traditional dryland	yes	6796	herbarium voucher with unripe seeds	Ganja	?	Oryza sativa L.	4.10.52 N 54.22.45 W	61 m	Mofina	Konsi, Lawa River (FG)	Konsi, Lawa River (FG)	no	no	-	white	no	elongated, awnless, glabrous grains (7-8.1 x 2.5-3.5 mm), some black-tipped, shape and size varied, seeds white	easy	"Loves lowland, soil should be "soft and cold" (floodplain), does not grow on hills"	-
32 Traditional dryland	no	6794	seed sample	Ganja	?	Oryza sativa L.	4.10.52 N 54.22.45 W	61 m	Mofina	Konsi, Lawa River (FG)	Konsi, Lawa River (FG)	yes (18A-76)	yes	-	white	no	elongated, awnless, glabrous grains (7-8.1 x 2.5-3.5 mm), some black-tipped, shape and size varied, seeds white	easy	"Loves lowland, soil should be "soft and cold" (floodplain), does not grow on hills"	-
33 Traditional dryland	yes	6815	herbarium specimen without inflorescence	Alulu	it rolls: seeds shatter easily	Oryza sativa L.	5.30.42 N 53.57.01 W	48 m	St. Laurent	St. Laurent, Maroni River (FG)	St. Laurent (FG)	no	no	Aloeloe wit IZC-2242	white	yes	immature plant only	-		Vaillant (1948); Geijskes (1952); Fleury (1999); Price (unpublished)
34 Traditional dryland	yes	6800	herbarium specimen with unripe seeds	Lebi alisi	red rice (generic name)	Oryza sativa L.	4.34.09 N 54.25.07 W	45 m	Providence	Danapukampu, Maroni River (SU)	Danapukampu, Maroni (FG)	no	no	Redi alesi IZC-2127	orange	yes	glabrous, awnless, black-tipped grains (6-7.3 x 3-3,1 mm), white seeds	easy	"Does not grow well on hilltops|	Fleury (2016); Vaillant (1948); Geijskes (1952)
35 Wetland	yes	6754	herbarium specimen without inflorescence	Watralanti	waterland, thrives on moist soils	Oryza sativa L.	5.31.31 N 53.57.23 W	35 m	St. Laurent	St. Laurent, Maroni River (FG)	Masia Creek, Suriname R (SU)	no	no	Watra Lantie (Wit) IZC-2200	white	yes	elongated, small slit, awnless grains (7 x 2.5 mm), white hairs at top, seeds white	very easy	Prefers wet soils, sown at bottom of slope, takes very long to ripen but gives big clumps	Nascente & Kromocardi (2017); Baumgart et al. (1998); Price (unpublised)
35 Wetland	no	6757	seed sample	Watralanti	waterland, thrives on moist soils	Oryza sativa L.	5.31.31 N 53.57.23 W	35 m	St. Laurent	St. Laurent, Maroni River (FG)	Masia Creek, Suriname R (SU)	yes, but germination failed	no	Watra Lantie (Wit) IZC-2200	white	yes	elongated, small slit, awnless grains (7 x 2.5 mm), white hairs at top, seeds white	very easy	Prefers wet soils, sown at bottom of slope, takes very long to ripen but gives big clumps	Nascente & Kromocardi (2017); Baumgart et al. (1998); Price (unpublised)
36 Traditional dryland	no	6822	seed sample	A moi a gon	the field is beautiful	Oryza sativa L.	5.28.47 N 53.58.23 W	19 m	St. Laurent	St. Laurent, Maroni River (FG)	Mpuusu, Tapanahoni R (SU)	yes	yes	-	orange	yes	glabrous grains (7.5-8 x 3-3.1 mm), black tip, no awn, white seeds	easy	Planted in entance of field to show off its beauty, somewhat difficult to tresh because of scabrous stems	Vaillant (1948)
36 Traditional dryland	no	6823	herbarium voucher with mature seeds	A moi a gon	the field is beautiful	Oryza sativa L.	5.28.47 N 53.58.23 W	19 m	St. Laurent	St. Laurent, Maroni River (FG)	Mpuusu, Tapanahoni R (SU)	no	no	-	orange	yes	glabrous grains (7.5-8 x 3-3.1 mm), black tip, no awn, white seeds	easy	Planted in entance of field to show off its beauty, somewhat difficult to tresh because of scabrous stems	Vaillant (1948)
37 Traditional dryland	no	6802A	seed sample	Lebi alisi	red rice (generic name)	Oryza sativa L.	4.34.09 N 54.25.07 W	45 m	Providence	Danapukampu, Maroni River (SU)	Danapukampu, Maroni (FG)	yes (18A-83)	yes	Redi alesi IZC-2127	orange	yes	glabrous, awnless, black-tipped grains (6-7.3 x 3-3,1 mm), white seeds	easy	"Does not grow well on hilltops|	Fleury (2016); Vaillant (1948); Geijskes (1952)
38 Traditional dryland	no	6817	seed sample	Lebi alisi	red rice (generic name)	Oryza sativa L.	5.30.59 N 53.37.33 W	33 m	St. Laurent	St. Laurent, Maroni River (FG)	St. Laurent market (FG)	yes (18A-94)	yes	Redi alesi IZC-2127	orange	yes	glabrous, awnless, black-tipped grains (6-7.3 x 3-3,1 mm), white seeds	easy	"Does not grow well on hilltops|	Fleury (2016); Vaillant (1948); Geijskes (1952)
39 Traditional dryland	no	6820	herbarium voucher with mature seeds	Weti alisi, shatu mesiti	white rice, short mesti	Oryza sativa L.	5.30.59 N 53.37.33 W	33 m	St. Laurent	St. Laurent, Maroni River (FG)	St. Laurent market (FG)	yes, but germination failed	no	-	white	no	fat, round, glabrous grains, seeds white	moderate	-	Vaillant (1948)
40 Traditional dryland	no	6776	seed sample	Weti alisi (generic name)	white rice (generic name)	Oryza sativa L.	4.34.09 N 54.25.07 W	45 m	Grand Santi	Grand Santi, Lawa River (FG)	Gonini R (SU)	yes (18A-60)	yes	-	white	yes		easy	-	Vaillant (1948); Fleury (2016); Geijskes (1952)
41 Traditional dryland	no	6799A	seed sample	Weti alisi (generic name)	white rice (generic name)	Oryza sativa L.	4.34.09 N 54.25.07 W	45 m	Providence	Danapukampu, Maroni River (SU)	Danapukampu, Maroni R (SU)	yes (18A-77)	yes	-	white	no	ridged, glabrous or hairy, awnless grains (7.1-8.1 x 3-3.2 mm), seeds white	easy	"Thrives with rain, good to eat, much 'goma', should be dried well"	Vaillant (1948); Fleury (2016); Geijskes (1952)
41 Traditional dryland	no	6799C	seed sample	Weti alisi (generic name)	white rice (generic name)	Oryza sativa L.	4.34.09 N 54.25.07 W	45 m	Providence	Danapukampu, Maroni River (SU)	Danapukampu, Maroni R (SU)	yes (18A-78)	yes	-	white	no		-	-	Vaillant (1948); Fleury (2016); Geijskes (1952)
41 Traditional dryland	no	6801B	seed sample	Weti alisi (generic name)	white rice (generic name)	Oryza sativa L.	4.34.09 N 54.25.07 W	45 m	Providence	Danapukampu, Maroni River (SU)	Danapukampu, Maroni R (SU)	yes (18A-80)	yes	-	white	no	ridged, glabrous or hairy, awnless grains (7.1-8.1 x 3-3.2 mm), seeds white	easy	-	Vaillant (1948); Fleury (2016); Geijskes (1952)
41 Traditional dryland	no	6801C	seed sample	Weti alisi (generic name)	white rice (generic name)	Oryza sativa L.	4.34.09 N 54.25.07 W	45 m	Providence	Danapukampu, Maroni River (SU)	Danapukampu, Maroni R (SU)	yes (18A-81)	yes	-	white	no		-	-	Vaillant (1948); Fleury (2016); Geijskes (1952)
41 Traditional dryland	no	6801D	seed sample	Weti alisi (generic name)	white rice (generic name)	Oryza sativa L.	4.34.09 N 54.25.07 W	45 m	Providence	Danapukampu, Maroni River (SU)	Danapukampu, Maroni R (SU)	yes (18A-82)	yes	-	white	no		-	-	Vaillant (1948); Fleury (2016); Geijskes (1952)
41 Traditional dryland	no	6802B	seed sample	Weti alisi (generic name)	white rice (generic name)	Oryza sativa L.	4.34.09 N 54.25.07 W	45 m	Providence	Danapukampu, Maroni River (SU)	Danapukampu, Maroni R (SU)	yes (18A-84)	yes	-	white	yes	variable in size, shape and pubescence, awnless grains (7.1-8.1 x 3-3.2 mm), seeds white	easy	-	Vaillant (1948); Fleury (2016); Geijskes (1952)
42 Traditional dryland	no	6814	seed sample	Weti alisi (generic name)	white rice (generic name)	Oryza sativa L.	4.10.10 N 54.23.24 W	67 m	Gonini	Gonini River (SU)	Karmel, Tapanahoni R (SU)	yes (18A-91)	yes	-	white	yes	variable in size, shape and pubescence, awnless grains (7.1-8.1 x 3-3.2 mm), seeds white	easy	-	Vaillant (1948); Fleury (2016); Geijskes (1952)
43 Traditional dryland	no	6803	herbarium voucher with mature seeds	Alisi, langa wan	long rice	Oryza sativa L.	4.34.09 N 54.25.07 W	45 m	Providence	Danapukampu, Maroni River (SU)	Danapukampu, Maroni R (SU)	yes, but germination failed	no	-	orange	?	elongated, glabrous, awnless grains (8-9.5 x 3 mm), seeds white	easy	-	-
44 Traditional dryland	no	6819	seed sample	Alulu, lebi wan	it rolls: seeds shatter easily; red type	Oryza sativa L.	5.30.59 N 53.37.33 W	33 m	St. Laurent	St. Laurent, Maroni River (FG)	St. Laurent market (FG)	yes (18A-97)	yes	Aloeloe rood IZC-2246	orange	?	round, glabrous, awnless, black-tipped grains (7-7.5 x 2.9-3 mm), seeds white	easy	"Easy to thresh because of shattering, easy to mill, tasty, very healthy, big and beautiful seeds"	Vaillant (1948); Geijskes (1952); Fleury (1999); Price (unpublished)
45 Traditional dryland	no, DNA extraction failed	6808	herbarium voucher with mature seeds	Moi uma; Lebi alisi	beautiful woman; red rice	Oryza sativa L.	4.13.49 N 54.23.54 W	66 m	Grand Santi	Mamaai Kampu, Lawa River (FG)	Lawa R (SU)	no	no	-	orange	yes	dark, glabrous, awnless grains	-	-	-
46 Traditional dryland	no	6770	seed sample	Bau ana, red	blue hand, red type	Oryza sativa L.	5.25.13 N 54.07.30 W	14 m	Bigiston	Manjabon, Maroni River (SU)	Bigiston, Maroni R (SU)	yes (18A-55)	yes	Blau anoe IZC-2275, Blauwe hand IZC-1102, 2006	orange	yes	glabrous, awnless, black-tipped grains (6.5-7.1 x 3 mm), seeds white	easy	"Good tasty rice, but sometimes yield is low, stains hands blue during harvest"	Fleury (2016); Geijskes (1952); Vaillant (1948)
47 Traditional dryland	no	6773B	seed sample	Bau ana, lebi wan; Ayengena	blue hand, red type; it doesn't hang (erect ear)	Oryza sativa L.	4.17.12 N 54.28.00 W	69 m	Grand Santi	Grand Santi, Lawa River (FG)	Gonini R (SU)	no	no	Blau anoe IZC-2275, Blauwe hand IZC-1102, 2006	orange	yes	glabrous, awnless, black-tipped grains (6.5-7.1 x 3 mm), seeds white	easy	"Good tasty rice, but sometimes yield is low, stains hands blue during harvest"	Fleury (2016); Geijskes (1952); Vaillant (1948)
47 Traditional dryland	no	6774	seed sample	Bau ana, lebi wan; Ayengena	blue hand, red type; it doesn't hang (erect ear)	Oryza sativa L.	4.17.12 N 54.28.00 W	69 m	Grand Santi	Grand Santi, Lawa River (FG)	Gonini R (SU)	yes (18A-58)	yes	Blau anoe IZC-2275, Blauwe hand IZC-1102, 2006	orange	yes	glabrous, awnless, black-tipped grains (6.5-7.1 x 3 mm), seeds white	easy	"Good tasty rice, but sometimes yield is low, stains hands blue during harvest"	Fleury (2016); Geijskes (1952); Vaillant (1948)
47 Traditional dryland	no	6772B	seed sample	Alulu, Bau anu	blue hand	Oryza sativa L.	4.17.12 N 54.28.00 W	69 m	Grand Santi	Grand Santi, Lawa River (FG)	Grand Santi (FG)	no	no	Blau anoe IZC-2275, Blauwe hand IZC-1102, 2006	orange	yes	immature plant only	-	Stains hands blue during harvest	-
48 Traditional dryland	no	6758	seed sample	Koko tatai	testicle hair, after curled black awns	Oryza sativa L.	5.30.59 N 53.37.33 W	33 m	St. Laurent	St. Laurent, Maroni River (FG)	Masia Creek, Suriname R (SU)	no	no	-	orange	yes	dark orange, glabrous, black-tipped grains (6.5-7-3.5 mm), awns curly, black, deciduous, to 21 mm	easy	-	-
49 Traditional dryland	no	6799B	seed sample	Lebi wata; Weti alisi	red water: white-husked, red seeds that stain the water	Oryza sativa f. spontanea Roshev.?	4.34.09 N 54.25.07 W	45 m	Providence	Danapukampu, Maroni River (SU)	Maroni R (SU)	no	no	-	white	?	awnless, hairy grains (5.5-8 x 3-3.5 mm), seeds orange	easy	Weedy red rice, still eaten, stains the water red	-
49 Traditional dryland	no	6801A	seed sample	Lebi wata; Weti alisi	red water: white-husked, red seeds that stain the water	Oryza sativa f. spontanea Roshev.?	4.34.09 N 54.25.07 W	45 m	Providence	Danapukampu, Maroni River (SU)	Maroni R (SU)	yes (18A-79)	yes	-	white	?	awnless, hairy grains (5.5-8 x 3-3.5 mm), seeds orange	easy	Weedy red rice, still eaten, stains the water red	-
49 Traditional dryland	no	6816B	seed sample	Lebi wata (mixed in mesti seeds)	red water: white-husked, red seeds that stain the water	Oryza sativa f. spontanea Roshev.?	5.30.59 N 53.37.33 W	33 m	St. Laurent	St. Laurent, Maroni River (FG)	St. Laurent market (FG)	yes (18A-93)	yes	-	white	?	awnless, hairy grains, seeds orange	easy	Weedy red rice, still eaten, stains the water red	-
50 Traditional dryland	no	6818A	seed sample	Alulu, weti wan	it rolls: seeds shatter easily; white type	Oryza sativa f. spontanea Roshev.?	5.30.59 N 53.37.33 W	33 m	St. Laurent	St. Laurent, Maroni River (FG)	St. Laurent market (FG)	yes (18A-95)	yes	Aloeloe wit IZC-2242	white	?	hairy, awless grains (6.5-7.1 x 2.9-3.1 mm), white seeds	easy	"Easy to thresh because of shattering, easy to mill, tasty, very healthy, big and beautiful seeds"	Vaillant (1948); Geijskes (1952); Fleury (1999); S. Price (unpublished)
50 Traditional dryland	no	6818B	seed sample	Alulu, weti wan	it rolls: seeds shatter easily; white type	Oryza sativa f. spontanea Roshev.?	5.30.59 N 53.37.33 W	33 m	St. Laurent	St. Laurent, Maroni River (FG)	St. Laurent market (FG)	yes (18A-96)	yes	Aloeloe wit IZC-2242	white	?	glabrous, awnless grains (6.2 x 3-3.2 mm), seeds red	easy	Weedy red rice, still eaten, stains the water red	Geijskes (1952)
? meaning of name unknown
FG = French Guiana; SU = Suriname
* According to farmers
** Only similar names, not known if genetically the same variety
