# Supplementary material for: Hidden Rice Diversity in the Guianas
Source: Front Plant Sci. 2019 Sep 20;10:1161. doi: 10.3389/fpls.2019.01161 (PMC6764085; doi:10.3389/fpls.2019.01161)
Supplement: Supplementary file 6 [file Table_5.xlsx]

## Sheet: p_distance
Supplementary Table S5. Estimates of evolutionary divergence between sequences based on 39,594 homozygous SNPs. Pairwise distances were estimated with the p-distance model, measuring the proportion of nucleotide differences, as implemented in MEGA7 (Kumar et al., 2016).
IRIS_313_9939
IRIS_313_9519	0.652
IRIS_313_9464	0.117	0.687
IRIS_313_10290	0.418	0.841	0.402
IRIS_313_9841	0.322	0.823	0.295	0.254
IRIS_313_10325	0.369	0.915	0.33	0.153	0.191
IRIS_313_9851	0.638	0.044	0.674	0.825	0.817	0.898
IRIS_313_7922	0.642	0.025	0.679	0.84	0.821	0.912	0.048
IRIS_313_10710	0.634	0.046	0.676	0.821	0.811	0.894	0.032	0.05
IRIS_313_11253	0.354	0.922	0.322	0.151	0.171	0.039	0.909	0.92	0.904
TVA_6753	0.647	0.019	0.679	0.848	0.829	0.921	0.044	0.025	0.046	0.928
TVA_6809	0.648	0.019	0.683	0.845	0.827	0.923	0.043	0.025	0.046	0.93	0.016
TVA_6806	0.648	0.016	0.683	0.846	0.829	0.923	0.041	0.024	0.043	0.93	0.013	0.007
TVA_6795	0.646	0.017	0.682	0.848	0.829	0.922	0.041	0.022	0.042	0.929	0.014	0.011	0.011
TVA_6764	0.648	0.025	0.683	0.85	0.833	0.924	0.046	0.03	0.05	0.932	0.021	0.021	0.018	0.019
TVA_6779	0.641	0.024	0.676	0.84	0.832	0.914	0.046	0.032	0.052	0.921	0.021	0.022	0.019	0.019	0.026
TVA_6760	0.648	0.018	0.683	0.846	0.827	0.923	0.042	0.025	0.045	0.93	0.015	0.002	0.007	0.011	0.02	0.022
TVA_6812	0.646	0.026	0.681	0.852	0.83	0.923	0.047	0.031	0.051	0.93	0.023	0.021	0.019	0.019	0.007	0.027	0.021
TVA_6771	0.648	0.023	0.683	0.85	0.832	0.924	0.045	0.029	0.049	0.932	0.02	0.02	0.017	0.018	0.004	0.025	0.019	0.007
TVA_6797	0.647	0.015	0.682	0.849	0.829	0.921	0.039	0.021	0.041	0.929	0.012	0.011	0.008	0.008	0.016	0.017	0.01	0.017	0.015
TVA_6810	0.648	0.017	0.683	0.849	0.831	0.923	0.04	0.023	0.043	0.93	0.014	0.013	0.011	0.011	0.01	0.019	0.013	0.012	0.01	0.007
TVA_6765	0.648	0.025	0.683	0.85	0.832	0.924	0.046	0.031	0.05	0.932	0.022	0.021	0.019	0.019	0.003	0.027	0.021	0.006	0.004	0.017	0.011
TVA_6768	0.646	0.014	0.68	0.847	0.828	0.919	0.039	0.021	0.041	0.927	0.008	0.011	0.008	0.008	0.016	0.017	0.01	0.017	0.015	0.005	0.008	0.017
TVA_6762	0.647	0.018	0.679	0.848	0.828	0.921	0.043	0.024	0.046	0.928	0.005	0.015	0.013	0.013	0.02	0.02	0.014	0.022	0.019	0.011	0.013	0.021	0.007
TVA_6821	0.649	0.016	0.684	0.847	0.828	0.922	0.04	0.022	0.043	0.93	0.013	0.007	0.006	0.01	0.018	0.019	0.007	0.019	0.018	0.008	0.011	0.019	0.008	0.012
TVA_6772	0.649	0.016	0.684	0.849	0.83	0.921	0.04	0.022	0.043	0.929	0.013	0.013	0.01	0.01	0.018	0.019	0.012	0.019	0.017	0.004	0.009	0.018	0.007	0.012	0.01
TVA_6763	0.649	0.017	0.684	0.847	0.83	0.92	0.038	0.022	0.042	0.929	0.014	0.013	0.011	0.009	0.018	0.02	0.013	0.019	0.017	0.005	0.01	0.019	0.008	0.013	0.011	0.005
TVA_6811	0.648	0.016	0.683	0.849	0.83	0.921	0.04	0.022	0.042	0.929	0.013	0.012	0.009	0.009	0.017	0.018	0.011	0.018	0.016	0.002	0.008	0.017	0.006	0.011	0.009	0.003	0.005
TVA_6805	0.646	0.016	0.681	0.848	0.828	0.92	0.039	0.021	0.042	0.928	0.012	0.011	0.009	0.009	0.017	0.016	0.01	0.018	0.015	0.006	0.009	0.017	0.007	0.01	0.007	0.007	0.008	0.007
TVA_6796	0.647	0.013	0.682	0.848	0.829	0.921	0.037	0.02	0.041	0.928	0.01	0.011	0.008	0.007	0.016	0.014	0.01	0.017	0.014	0.006	0.008	0.016	0.006	0.009	0.007	0.008	0.008	0.007	0.006
TVA_6759	0.648	0.023	0.683	0.849	0.832	0.924	0.044	0.028	0.048	0.932	0.02	0.019	0.016	0.017	0.004	0.024	0.018	0.008	0.005	0.014	0.009	0.005	0.014	0.018	0.016	0.016	0.016	0.015	0.014	0.013
TVA_6780	0.648	0.016	0.684	0.849	0.83	0.922	0.04	0.022	0.042	0.929	0.013	0.012	0.01	0.009	0.017	0.019	0.011	0.019	0.016	0.002	0.008	0.018	0.007	0.012	0.009	0.003	0.005	0.001	0.007	0.007	0.015
TVA_6799	0.647	0.013	0.682	0.849	0.83	0.922	0.038	0.021	0.041	0.929	0.011	0.011	0.008	0.008	0.016	0.015	0.01	0.018	0.016	0.006	0.009	0.017	0.006	0.01	0.007	0.007	0.008	0.006	0.007	0.004	0.014	0.007
TVA_6813	0.649	0.017	0.684	0.85	0.83	0.922	0.04	0.022	0.043	0.93	0.013	0.013	0.011	0.01	0.018	0.019	0.013	0.019	0.017	0.004	0.009	0.018	0.008	0.013	0.011	0.003	0.005	0.003	0.007	0.008	0.016	0.003	0.008
TVA_6761	0.646	0.019	0.678	0.848	0.828	0.92	0.044	0.025	0.047	0.927	0.004	0.016	0.014	0.014	0.022	0.021	0.015	0.023	0.021	0.012	0.014	0.023	0.008	0.003	0.013	0.013	0.014	0.013	0.011	0.01	0.02	0.013	0.011	0.013
TVA_6804	0.647	0.02	0.681	0.845	0.828	0.922	0.044	0.026	0.046	0.93	0.016	0.008	0.009	0.013	0.02	0.021	0.008	0.02	0.019	0.011	0.013	0.02	0.011	0.015	0.01	0.013	0.014	0.012	0.012	0.011	0.018	0.012	0.011	0.013	0.016
TVA_6823	0.646	0.017	0.679	0.848	0.829	0.921	0.042	0.024	0.045	0.928	0.004	0.014	0.011	0.012	0.02	0.019	0.013	0.021	0.019	0.01	0.012	0.02	0.007	0.005	0.011	0.011	0.012	0.011	0.009	0.008	0.018	0.011	0.009	0.012	0.005	0.014
TVA_6752	0.647	0.016	0.682	0.848	0.83	0.92	0.036	0.021	0.039	0.93	0.012	0.011	0.009	0.009	0.017	0.018	0.011	0.018	0.016	0.007	0.009	0.017	0.007	0.011	0.008	0.008	0.006	0.007	0.007	0.006	0.015	0.008	0.007	0.007	0.012	0.012	0.01
TVA_6754	0.521	0.471	0.524	0.458	0.514	0.504	0.475	0.476	0.476	0.512	0.473	0.471	0.472	0.473	0.476	0.47	0.472	0.478	0.476	0.473	0.474	0.477	0.471	0.473	0.472	0.474	0.472	0.473	0.472	0.472	0.476	0.473	0.472	0.474	0.473	0.471	0.472	0.472
TVA_6769	0.647	0.019	0.679	0.848	0.829	0.92	0.043	0.024	0.046	0.928	0.004	0.015	0.013	0.013	0.021	0.02	0.015	0.022	0.02	0.011	0.014	0.022	0.008	0.003	0.012	0.013	0.014	0.012	0.011	0.009	0.019	0.013	0.011	0.013	0.002	0.015	0.005	0.012	0.473
TVA_6781	0.647	0.014	0.683	0.848	0.829	0.921	0.038	0.021	0.041	0.929	0.01	0.01	0.006	0.009	0.016	0.017	0.01	0.017	0.015	0.007	0.009	0.017	0.007	0.01	0.008	0.009	0.009	0.008	0.008	0.005	0.014	0.008	0.005	0.009	0.012	0.011	0.009	0.007	0.471	0.011
TVA_6766	0.649	0.018	0.683	0.846	0.828	0.922	0.038	0.024	0.043	0.929	0.016	0.01	0.009	0.012	0.02	0.019	0.01	0.021	0.019	0.011	0.013	0.02	0.01	0.015	0.007	0.012	0.012	0.012	0.009	0.01	0.018	0.012	0.01	0.012	0.016	0.012	0.014	0.01	0.472	0.015	0.01
TVA_6767	0.644	0.027	0.681	0.841	0.827	0.916	0.044	0.032	0.052	0.924	0.023	0.023	0.021	0.018	0.028	0.028	0.023	0.029	0.027	0.018	0.021	0.028	0.018	0.021	0.021	0.019	0.02	0.018	0.019	0.018	0.026	0.019	0.019	0.019	0.022	0.024	0.022	0.02	0.472	0.022	0.019	0.021
TVA_6828	0.643	0.021	0.678	0.843	0.833	0.918	0.039	0.028	0.044	0.925	0.018	0.017	0.013	0.015	0.022	0.016	0.017	0.023	0.021	0.013	0.015	0.023	0.013	0.017	0.015	0.014	0.015	0.014	0.013	0.013	0.021	0.014	0.013	0.014	0.019	0.018	0.016	0.013	0.471	0.018	0.012	0.015	0.024
TVA_6815	0.647	0.014	0.682	0.848	0.829	0.921	0.038	0.02	0.041	0.928	0.01	0.011	0.009	0.007	0.017	0.015	0.011	0.018	0.015	0.007	0.009	0.017	0.007	0.009	0.008	0.009	0.01	0.008	0.007	0.002	0.015	0.008	0.005	0.009	0.011	0.012	0.009	0.007	0.472	0.01	0.006	0.011	0.019	0.014
TVA_6807	0.648	0.025	0.683	0.851	0.832	0.925	0.046	0.03	0.05	0.932	0.022	0.02	0.018	0.018	0.004	0.026	0.02	0.005	0.005	0.016	0.011	0.003	0.016	0.021	0.018	0.018	0.018	0.017	0.017	0.016	0.005	0.018	0.017	0.018	0.022	0.019	0.02	0.017	0.477	0.021	0.016	0.02	0.028	0.022	0.017
TVA_6798	0.646	0.018	0.682	0.848	0.829	0.922	0.042	0.022	0.043	0.929	0.015	0.012	0.012	0.002	0.02	0.02	0.012	0.02	0.019	0.009	0.012	0.021	0.01	0.014	0.011	0.011	0.01	0.01	0.01	0.008	0.018	0.011	0.009	0.012	0.015	0.014	0.014	0.009	0.473	0.015	0.01	0.013	0.019	0.016	0.008	0.02
TVA_6800	0.655	0.012	0.69	0.842	0.828	0.916	0.045	0.028	0.048	0.923	0.021	0.02	0.018	0.017	0.026	0.022	0.02	0.027	0.025	0.014	0.018	0.026	0.015	0.019	0.017	0.014	0.015	0.013	0.016	0.015	0.024	0.014	0.015	0.014	0.021	0.021	0.019	0.016	0.472	0.02	0.016	0.018	0.026	0.021	0.015	0.026	0.018
Program:	Kumar S., Stecher G., and Tamura K. (2016). MEGA7: Molecular Evolutionary Genetics Analysis version 7.0 for bigger datasets. Molecular Biology and Evolution, 33, 1870-1874.
